# Supplementary material for: Template Learning: Deep learning with domain randomization for particle picking in cryo-electron tomography
Source: Nat Commun. 2025 Oct 3;16:8833. doi: 10.1038/s41467-025-63895-0 (PMC12494793; doi:10.1038/s41467-025-63895-0)
Supplement: Supplementary file 4 — Source Data [file 41467_2025_63895_MOESM4_ESM.xlsx]

## Sheet: Fig 4A, Sup Fig 2.1A,2.2 A,4.1A
Multiple PDB templates + flexibility
	Threshold	0	500	1000	1500	2000	2500	3000	3500	4000	4500	5000	5500	6000
	Ground truth	25311	25311	25311	25311	25311	25311	25311	25311	25311	25311	25311	25311	25311
	All positives (+mask)	36054	32246	30363	28559	26722	24880	22797	19977	15877	9939	4402	1634	618
	True positives	22480	22368	22260	22052	21693	21121	20110	18150	14699	9310	4113	1515	566
	precision (+mask)	0.623509	0.693667	0.733129	0.772156	0.811803	0.848915	0.882134	0.908545	0.925805	0.936714	0.934348	0.927173	0.915858
	recall	0.888151	0.883726	0.87946	0.871242	0.857058	0.834459	0.794516	0.71708	0.580736	0.367824	0.162499	0.0598554	0.0223618
	F1 (+mask)	0.732665	0.777247	0.799655	0.818712	0.833817	0.841625	0.836036	0.801537	0.713752	0.528227	0.276849	0.112451	0.0436577
	All positives (-mask)	47772	40589	37764	35117	32459	29554	26507	22865	17970	11340	5204	2058	859
	precision (-mask)	0.470569	0.551085	0.58945	0.627958	0.66832	0.714658	0.758668	0.79379	0.817974	0.820988	0.790354	0.736152	0.658906
	F1 (-mask)	0.615191	0.678847	0.705826	0.72986	0.751013	0.769926	0.776178	0.753487	0.679236	0.508035	0.269572	0.110709	0.0432556
Per tomogram		Tomo 1	Tomo 2	Tomo 3	Tomo 4	Tomo 5	Tomo 6	Tomo 7	Tomo 8	Tomo 9	Tomo 10		Median
Witout mask	F1 (-mask)	0.824547	0.728175	0.698325	0.715943	0.858303	0.79534	0.651563	0.793089	0.84531	0.802144		0.794214
With mask	F1 (+mask)	0.869796	0.81025	0.768513	0.803132	0.870221	0.863041	0.753676	0.860355	0.887877	0.84708		0.853717

## Sheet: Fig 4B, Sup Fig 2.2B,2.2B
Single PDB template + flexibility
	Threshold	0	500	1000	1500	2000	2500	3000	3500	4000	4500	5000	5500	6000
	Ground truth	25311	25311	25311	25311	25311	25311	25311	25311	25311	25311	25311	25311	25311
	All positives (+mask)	34705	30111	28233	26588	24976	23249	21408	19078	15927	11270	6138	2712	1149
	True positives	21740	21431	21174	20854	20367	19669	18685	17094	14572	10416	5697	2505	1049
	precision (+mask)	0.626423	0.711733	0.749973	0.784339	0.815463	0.846015	0.872805	0.896006	0.914924	0.924224	0.928152	0.923673	0.912968
	recall	0.858915	0.846707	0.836553	0.823911	0.80467	0.777093	0.738217	0.675359	0.575718	0.411521	0.22508	0.0989688	0.0414444
	F1 (+mask)	0.724473	0.773375	0.790901	0.803638	0.81003	0.810091	0.799889	0.770191	0.706727	0.569476	0.362301	0.178782	0.0792895
	All positives (-mask)	43315	36214	33660	31467	29312	26983	24554	21629	17873	12744	7100	3279	1417
	precision (-mask)	0.501905	0.591788	0.629055	0.662726	0.694835	0.72894	0.760976	0.790328	0.815308	0.817326	0.802394	0.763952	0.740296
	F1 (without mask)	0.633579	0.69666	0.718116	0.73458	0.74573	0.752247	0.749423	0.728334	0.67488	0.547418	0.351547	0.175236	0.0784945
Per tomogram		Tomo 1	Tomo 2	Tomo 3	Tomo 4	Tomo 5	Tomo 6	Tomo 7	Tomo 8	Tomo 9	Tomo 10		Median
Witout mask	F1 (-mask)	0.811976	0.717063	0.629295	0.688231	0.834712	0.80687	0.660944	0.695991	0.839	0.796043		0.756553
With mask	F1 (+mask)	0.858437	0.774539	0.689208	0.764418	0.852949	0.855243	0.764398	0.769031	0.878823	0.832505		0.803522

## Sheet: Fig 4C, Sup Fig 2.1C,2.2C
Multiple PDB templates
	Threshold	0	500	1000	1500	2000	2500	3000	3500	4000	4500	5000	5500	6000
	Ground truth	25311	25311	25311	25311	25311	25311	25311	25311	25311	25311	25311	25311	25311
	All positives (+mask)	35049	31714	29741	27844	26002	24109	22046	19544	16280	12005	7021	3314	1448
	True positives	21716	21468	21269	20971	20538	19865	18833	17205	14649	10954	6420	3004	1291
	precision (+mask)	0.61959	0.676925	0.715141	0.75316	0.789862	0.823966	0.854259	0.880321	0.899816	0.912453	0.9144	0.906457	0.891575
	recall	0.857967	0.848169	0.840307	0.828533	0.811426	0.784837	0.744064	0.679744	0.57876	0.432776	0.253645	0.118684	0.0510055
	F1 (+mask)	0.719549	0.752933	0.772688	0.789051	0.800499	0.803926	0.795363	0.767139	0.704431	0.587094	0.39713	0.209886	0.0964909
	All positives (-mask)	46103	40273	37571	34874	32214	29414	26327	22876	18848	13897	8286	4020	1902
	precision (-mask)	0.471032	0.533062	0.566102	0.601336	0.637549	0.675359	0.715349	0.752098	0.777218	0.788228	0.774801	0.747264	0.678759
	F1 (without mask)	0.608172	0.654672	0.676473	0.696885	0.714055	0.725994	0.729424	0.714093	0.663466	0.558764	0.382177	0.204834	0.0948811
Per tomogram		Tomo 1	Tomo 2	Tomo 3	Tomo 4	Tomo 5	Tomo 6	Tomo 7	Tomo 8	Tomo 9	Tomo 10		Median
Witout mask	F1 (-mask)	0.8164	0.687781	0.599646	0.657558	0.834659	0.789078	0.62519	0.592685	0.823197	0.790594		0.738429
With mask	F1 (+mask)	0.864036	0.748142	0.686869	0.76767	0.863699	0.846774	0.741348	0.725468	0.876344	0.840399		0.804034

## Sheet: Fig 4D, Sup Fig 2.1D,2.2D
Single PDB template
	Threshold	0	500	1000	1500	2000	2500	3000	3500	4000	4500	5000	5500	6000
	Ground truth	25311	25311	25311	25311	25311	25311	25311	25311	25311	25311	25311	25311	25311
	All positives (+mask)	26644	20863	19207	17645	16006	14245	12183	9556	6069	2338	535	103	26
	True positives	18739	17568	16699	15669	14514	13006	11341	8990	5759	2224	498	91	22
	precision (+mask)	0.70331	0.842065	0.869423	0.888014	0.906785	0.913022	0.930887	0.94077	0.948921	0.95124	0.930841	0.883495	0.846154
	recall	0.74035	0.694086	0.659753	0.619059	0.573427	0.513848	0.448066	0.355182	0.22753	0.0878669	0.0196752	0.00359527	0.000869187
	F1 (+mask)	0.721355	0.760948	0.750213	0.729537	0.702568	0.657599	0.60495	0.515674	0.367049	0.160874	0.0385359	0.00716141	0.00173659
	All positives (-mask)	32106	23196	21040	19174	17284	15267	13015	10194	6486	2574	605	136	40
	precision (-mask)	0.58366	0.757372	0.793679	0.8172	0.839736	0.851903	0.871379	0.881891	0.887912	0.864025	0.82314	0.669118	0.55
	F1 (without mask)	0.652734	0.724349	0.720545	0.704462	0.681488	0.641037	0.591818	0.506408	0.362235	0.159512	0.0384319	0.00715212	0.00173563
Per tomogram		Tomo 1	Tomo 2	Tomo 3	Tomo 4	Tomo 5	Tomo 6	Tomo 7	Tomo 8	Tomo 9	Tomo 10		Median
Witout mask	F1 (-mask)	0.752051	0.709801	0.594575	0.640934	0.799785	0.746927	0.591606	0.735943	0.775759	0.697057		0.722872
With mask	F1 (+mask)	0.780914	0.69883	0.613939	0.668702	0.809064	0.784447	0.700491	0.752161	0.799765	0.722466		0.737314

## Sheet: Fig 4E, Sup Fig 2.1E,2.2E
No distractors (0 out of 100)
	Threshold	0	500	1000	1500	2000	2500	3000	3500	4000	4500	5000	5500	6000
	Ground truth	25311	25311	25311	25311	25311	25311	25311	25311	25311	25311	25311	25311	25311
	All positives (+mask)	63633	61144	60068	59208	58324	57221	55495	52596	48193	42738	36724	30509	24512
	True positives	20987	21042	20856	20672	20479	20234	19946	19570	19106	18546	17633	16299	14477
	precision (+mask)	0.329813	0.344138	0.347206	0.349142	0.351125	0.353611	0.35942	0.372082	0.396448	0.433946	0.480149	0.534236	0.590609
	recall	0.829165	0.831338	0.82399	0.81672	0.809095	0.799415	0.788037	0.773182	0.75485	0.732725	0.696654	0.643949	0.571965
	F1 (+mask)	0.471915	0.486773	0.488551	0.489168	0.489723	0.490331	0.493676	0.502394	0.519863	0.545078	0.568486	0.583984	0.581137
	All positives (-mask)	191097	185520	182665	180259	177392	173486	167005	155871	139022	117478	93964	70662	50003
	precision (-mask)	0.109824	0.113422	0.114176	0.114679	0.115445	0.116632	0.119434	0.125553	0.137431	0.157868	0.187657	0.230661	0.289523
	F1 (without mask)	0.193958	0.19961	0.200562	0.201119	0.202059	0.203564	0.207429	0.216026	0.232528	0.259768	0.29567	0.339658	0.384444
Per tomogram		Tomo 1	Tomo 2	Tomo 3	Tomo 4	Tomo 5	Tomo 6	Tomo 7	Tomo 8	Tomo 9	Tomo 10		Median
Witout mask	F1 (-mask)	0.20192	0.437676	0.417755	0.16384	0.177085	0.138969	0.0762789	0.136098	0.202293	0.178168		0.177626
With mask	F1 (+mask)	0.712942	0.345147	0.411079	0.035468	0.649799	0.653622	0.576609	0.626222	0.687595	0.634043		0.630132

## Sheet: Fig 4F, Sup Fig 2.1F,2.2F
Less variation of distractors (3 out of 100)
	Threshold	0	500	1000	1500	2000	2500	3000	3500	4000	4500	5000	5500	6000
	Ground truth	25311	25311	25311	25311	25311	25311	25311	25311	25311	25311	25311	25311	25311
	All positives (+mask)	55221	52820	50621	47445	43170	38183	33055	28209	23505	18035	12333	7374	3835
	True positives	23327	23312	23284	23205	23045	22723	22002	20801	18685	15123	10662	6454	3389
	precision (+mask)	0.42243	0.441348	0.459967	0.489093	0.53382	0.595108	0.665618	0.737389	0.794937	0.838536	0.86451	0.875237	0.883703
	recall	0.921615	0.921022	0.919916	0.916795	0.910474	0.897752	0.869266	0.821817	0.738217	0.597487	0.42124	0.254988	0.133894
	F1 (+mask)	0.579323	0.596741	0.613286	0.637886	0.673033	0.715753	0.753932	0.777317	0.765528	0.697781	0.566465	0.394921	0.232553
	All positives (-mask)	82178	73959	70657	66210	59956	52198	43864	35878	28599	21270	14237	8343	4238
	precision (-mask)	0.283859	0.315202	0.329536	0.350476	0.384365	0.435323	0.501596	0.57977	0.653345	0.711001	0.748894	0.773583	0.79967
	F1 (without mask)	0.434035	0.469669	0.485245	0.507097	0.540537	0.586332	0.636126	0.679893	0.693192	0.649321	0.539193	0.38355	0.229382
Per tomogram		Tomo 1	Tomo 2	Tomo 3	Tomo 4	Tomo 5	Tomo 6	Tomo 7	Tomo 8	Tomo 9	Tomo 10		Median
Witout mask	F1 (-mask)	0.756207	0.700326	0.62153	0.606963	0.793934	0.718497	0.453384	0.516177	0.764993	0.708107		0.704217
With mask	F1 (+mask)	0.819395	0.772116	0.695228	0.718352	0.813466	0.796246	0.665424	0.713997	0.852143	0.776689		0.774402

## Sheet: Fig 4G, Sup Fig 2.1G,2.2G
Less crowding (30% of original)
	Threshold	0	500	1000	1500	2000	2500	3000	3500	4000	4500	5000	5500	6000
	Ground truth	25311	25311	25311	25311	25311	25311	25311	25311	25311	25311	25311	25311	25311
	All positives (+mask)	48051	43945	40807	37060	32817	28282	24011	19590	15350	11246	7646	4918	2902
	True positives	21729	21560	21280	20762	19968	18768	17151	15007	12362	9356	6485	4214	2492
	precision (+mask)	0.452207	0.490613	0.521479	0.560227	0.608465	0.663602	0.714298	0.766054	0.805342	0.83194	0.848156	0.856852	0.858718
	recall	0.858481	0.851804	0.840741	0.820276	0.788906	0.741496	0.677611	0.592904	0.488404	0.369642	0.256213	0.166489	0.0984552
	F1 (+mask)	0.592378	0.622618	0.643698	0.665758	0.687036	0.70039	0.695471	0.668448	0.608052	0.511858	0.393543	0.278805	0.176656
	All positives (-mask)	85216	72263	65778	58678	50882	42864	35382	28229	21577	15540	10523	6739	3929
	precision (-mask)	0.254987	0.298355	0.323512	0.353829	0.392437	0.43785	0.484738	0.531616	0.572925	0.602059	0.616269	0.625315	0.634258
	F1 (without mask)	0.393189	0.441921	0.467235	0.494398	0.524143	0.550583	0.565172	0.56059	0.527299	0.458055	0.361947	0.262964	0.170451
Per tomogram		Tomo 1	Tomo 2	Tomo 3	Tomo 4	Tomo 5	Tomo 6	Tomo 7	Tomo 8	Tomo 9	Tomo 10		Median
Witout mask	F1 (-mask)	0.693235	0.540297	0.422041	0.271134	0.713627	0.470907	0.271755	0.535709	0.629919	0.588761		0.538003
With mask	F1 (+mask)	0.772342	0.702541	0.647908	0.502491	0.744745	0.688328	0.608447	0.692382	0.756536	0.714167		0.697462

## Sheet: Fig 4H, Sup Fig 2.1H,2.2H
Volume as template
	Threshold	0	500	1000	1500	2000	2500	3000	3500	4000	4500	5000	5500	6000
	Ground truth	25311	25311	25311	25311	25311	25311	25311	25311	25311	25311	25311	25311	25311
	All positives (+mask)	39520	33211	31139	29121	26631	23651	19773	14488	7800	3365	1383	526	194
	True positives	21275	20758	20380	19828	19017	17725	15478	11648	6063	2441	910	297	95
	precision (+mask)	0.538335	0.625034	0.654485	0.680883	0.714093	0.74944	0.782785	0.803976	0.777308	0.725409	0.65799	0.564639	0.489691
	recall	0.840544	0.820118	0.805184	0.783375	0.751333	0.700288	0.611513	0.460195	0.23954	0.0964403	0.0359527	0.011734	0.00375331
	F1	0.656322	0.709408	0.722055	0.728542	0.73224	0.724031	0.686629	0.585341	0.366223	0.170247	0.0681801	0.0229903	0.00744952
	All positives (-mask)	79342	48191	42876	38609	34384	29746	24350	17757	9865	4516	2016	888	364
	precision (-mask)	0.268143	0.430744	0.475324	0.513559	0.553077	0.595878	0.635647	0.655967	0.614597	0.540523	0.451389	0.334459	0.260989
	F1	0.406582	0.564828	0.597768	0.620401	0.637139	0.643878	0.623346	0.540912	0.344724	0.163677	0.0666008	0.0226726	0.0074002
Per tomogram	Tomo 1	Tomo 2	Tomo 3	Tomo 4	Tomo 5	Tomo 6	Tomo 7	Tomo 8	Tomo 9	Tomo 10		Median
F1 (-mask)	0.771178	0.605529	0.519262	0.513648	0.795277	0.692133	0.542184	0.479317	0.815068	0.759954		0.648831
F1 (+mask)	0.857503	0.67123	0.628059	0.619688	0.825622	0.799305	0.725436	0.522931	0.85103	0.807572		0.762371

## Sheet: Fig 5A
Template Learning trained for DEF
	Threshold	0	500	1000	1500	2000	2500	3000	3500	4000	4500	5000	5500	6000
	Ground truth	25901	25901	25901	25901	25901	25901	25901	25901	25901	25901	25901	25901	25901
	All positives (-mask)	68458	53010	47114	41953	36575	31049	25256	19370	12554	6117	2354	806	291
	True positives	21349	20984	20662	20180	19479	18372	16590	13827	9400	4661	1738	581	191
	precision (-mask)	0.311855	0.39585	0.438553	0.481014	0.532577	0.59171	0.656874	0.713836	0.748765	0.761975	0.738318	0.720844	0.656357
	recall	0.824254	0.810162	0.79773	0.77912	0.752056	0.709316	0.640516	0.53384	0.36292	0.179954	0.0671017	0.0224316	0.00737423
	F1 (-mask)	0.452506	0.53184	0.565966	0.594806	0.623567	0.645198	0.648592	0.610855	0.488883	0.291149	0.123022	0.0435092	0.0145846
	All positives (+mask)	41908	36521	33931	31282	28280	24888	21048	16546	10846	5248	1928	639	216
	precision (+mask)	0.509425	0.574574	0.608942	0.645099	0.688791	0.738187	0.788198	0.83567	0.866679	0.888148	0.901452	0.909233	0.884259
	F1 (+mask)	0.62968	0.672327	0.690667	0.705804	0.719034	0.723464	0.706724	0.651495	0.511606	0.299271	0.124906	0.043783	0.0146265
Per tomogram	Tomo 1	Tomo 2	Tomo 3	Tomo 4	Tomo 5	Tomo 6	Tomo 7	Tomo 8	Tomo 9	Tomo 10		Median
F1 (-mask)	0.609328	0.723101	0.5776	0.780162	0.759073	0.765188	0.615433	0.498283	0.576631	0.552637		0.61238
F1 (+mask)	0.714376	0.779894	0.652782	0.806016	0.78743	0.803423	0.694004	0.614509	0.687945	0.627148		0.70419

## Sheet: Fig 5B
Template Learning cross domain
	Threshold	0	500	1000	1500	2000	2500	3000	3500	4000	4500	5000	5500	6000
	Ground truth	25901	25901	25901	25901	25901	25901	25901	25901	25901	25901	25901	25901	25901
	All positives (+mask)	43790	40350	38200	36181	33912	31167	27769	23712	18777	13614	8831	5162	2879
	True positives	21977	21957	21876	21732	21455	20842	19742	17833	14772	11011	7249	4252	2381
	precision (+mask)	0.501873	0.544164	0.57267	0.600647	0.632667	0.66872	0.710937	0.752066	0.786707	0.8088	0.820858	0.823712	0.827023
	recall	0.8485	0.847728	0.844601	0.839041	0.828346	0.804679	0.76221	0.688506	0.570325	0.425119	0.279873	0.164164	0.091927
	F1 (+mask)	0.630698	0.662843	0.682548	0.700106	0.717403	0.730427	0.735681	0.718884	0.661265	0.557307	0.417425	0.273766	0.165462
	All positives(-mask)	81317	66153	60391	55465	50402	44794	38704	32009	25007	17934	11726	6987	4015
	precision (-mask)	0.270263	0.331912	0.362239	0.391815	0.425678	0.465286	0.510076	0.557125	0.590715	0.613973	0.618199	0.608559	0.593026
	F1 (-mask)	0.40995	0.477046	0.507023	0.534179	0.562363	0.589632	0.61116	0.615887	0.580341	0.502384	0.385308	0.258575	0.159179
Per tomogram	Tomo 1	Tomo 2	Tomo 3	Tomo 4	Tomo 5	Tomo 6	Tomo 7	Tomo 8	Tomo 9	Tomo 10		Median
F1 (-mask)	0.521086	0.546414	0.614702	0.725689	0.740321	0.679287	0.422402	0.568863	0.537437	0.546808		0.557836
F1 (+mask)	0.712435	0.748812	0.674171	0.821889	0.804501	0.81565	0.68916	0.650229	0.729759	0.672487		0.721097

[truncated: 8 more sheets: Fig 6, Sup Tab 2.1, Sup Tab 2.2, Sup Tab 2.3, Sup Tab 2.4, Sup Fig 2.3, Sup Fig 2.4, Sup Fig 3.1 A]
